# Supplementary material for: Circulating miR-499a-5p Is a Potential Biomarker of MYH7—Associated Hypertrophic Cardiomyopathy
Source: Int J Mol Sci. 2022 Mar 30;23(7):3791. doi: 10.3390/ijms23073791 (PMC8998764; doi:10.3390/ijms23073791)
Supplement: Supplementary file 1 [file ijms-23-03791-s001.zip]

Archive with 1 entries (1 files):
- ijms-1618015-supplementary.pdf
